# Supplementary material for: Inhibition of tetrameric Patched1 by Sonic Hedgehog through an asymmetric paradigm
Source: Nat Commun. 2019 May 24;10:2320. doi: 10.1038/s41467-019-10234-9 (PMC6534611; doi:10.1038/s41467-019-10234-9)
Supplement: Supplementary file 4 — Source Data [file 41467_2019_10234_MOESM4_ESM.xlsx]

## Sheet: Figure 1a
Figure 1a

## Sheet: Supplementary Fig.1b
Supplementary Fig.1b

## Sheet: Supplementary Fig.8c
Supplementary Fig.8c
